# Supplementary material for: Identification of Two m6A Readers YTHDF1 and IGF2BP2 as Immune Biomarkers in Head and Neck Squamous Cell Carcinoma
Source: Front Genet. 2022 May 12;13:903634. doi: 10.3389/fgene.2022.903634 (PMC9133459; doi:10.3389/fgene.2022.903634)
Supplement: Supplementary file 2 [file DataSheet1.xlsx]

## Sheet: correlation_s
	gene	immune_cells	cor	p.value	pstar			StromalScore	ImmuneScore	ESTIMATEScore	TumorPurity
cor	METTL3	StromalScore	-0.245074	2.92946e-08	***		METTL3	-0.245074	-0.14112	-0.215277	0.210447
cor1	METTL3	ImmuneScore	-0.14112	0.001576	**		METTL14	-0.0908782	0.0733017	-0.00638026	0.00668344
cor2	METTL3	ESTIMATEScore	-0.215277	1.21065e-06	***		METTL16	-0.0649765	-0.098619	-0.0928581	0.103264
cor3	METTL3	TumorPurity	0.210447	2.11156e-06	***		RBM15	-0.12897	0.113879	-0.00329379	0.00272658
cor4	METTL14	StromalScore	-0.0908782	0.0424404	*		RBM15B	0.0704605	0.0818923	0.0860502	-0.089762
cor11	METTL14	ImmuneScore	0.0733017	0.101938			CBLL1	0.00685979	-0.0443232	-0.0221964	0.0117593
cor21	METTL14	ESTIMATEScore	-0.00638026	0.886947			WTAP	-0.06424	0.0473965	-0.00709357	0.0136218
cor31	METTL14	TumorPurity	0.00668344	0.881614			ZC3H13	0.185951	-0.0415471	0.0764522	-0.0898209
cor5	METTL16	StromalScore	-0.0649765	0.147238			ZCCHC4	-0.0152087	0.0771054	0.0368388	-0.0501965
cor12	METTL16	ImmuneScore	-0.098619	0.0276068	*		FTO	0.330235	-0.059828	0.143933	-0.159126
cor22	METTL16	ESTIMATEScore	-0.0928581	0.0381189	*		ALKBH5	0.0594377	-0.0734629	-0.0107474	-4.47471e-05
cor32	METTL16	TumorPurity	0.103264	0.0210473	*		HNRNPA2B1	-0.258248	-0.102476	-0.199821	0.199659
cor6	RBM15	StromalScore	-0.12897	0.00390425	**		HNRNPC	-0.266905	-0.110044	-0.208936	0.198779
cor13	RBM15	ImmuneScore	0.113879	0.0109033	*		IGF2BP1	-0.0852052	-0.250724	-0.192743	0.186082
cor23	RBM15	ESTIMATEScore	-0.00329379	0.941493			IGF2BP2	-0.0693315	-0.318117	-0.223543	0.220209
cor33	RBM15	TumorPurity	0.00272658	0.951555			IGF2BP3	-0.0488007	-0.244053	-0.16912	0.168434
cor7	RBM15B	StromalScore	0.0704605	0.115956			YTHDC1	-0.234585	-0.0877972	-0.17842	0.172724
cor14	RBM15B	ImmuneScore	0.0818923	0.0675767			YTHDC2	-0.0298221	0.169865	0.0831523	-0.0816297
cor24	RBM15B	ESTIMATEScore	0.0860502	0.0547368			YTHDF1	-0.169367	-0.285668	-0.258769	0.255862
cor34	RBM15B	TumorPurity	-0.089762	0.045054	*		YTHDF2	-0.2254	-0.0688962	-0.162394	0.162358
cor8	CBLL1	StromalScore	0.00685979	0.878514			YTHDF3	0.157637	0.00750507	0.0897904	-0.0926056
cor15	CBLL1	ImmuneScore	-0.0443232	0.3231
cor25	CBLL1	ESTIMATEScore	-0.0221964	0.620849
cor35	CBLL1	TumorPurity	0.0117593	0.793295
cor9	WTAP	StromalScore	-0.06424	0.151888
cor16	WTAP	ImmuneScore	0.0473965	0.29065
cor26	WTAP	ESTIMATEScore	-0.00709357	0.874407
cor36	WTAP	TumorPurity	0.0136218	0.761479
cor10	ZC3H13	StromalScore	0.185951	2.91619e-05	***
cor17	ZC3H13	ImmuneScore	-0.0415471	0.354361
cor27	ZC3H13	ESTIMATEScore	0.0764522	0.0880029
cor37	ZC3H13	TumorPurity	-0.0898209	0.0449128	*
cor18	ZCCHC4	StromalScore	-0.0152087	0.734683
cor19	ZCCHC4	ImmuneScore	0.0771054	0.085315
cor28	ZCCHC4	ESTIMATEScore	0.0368388	0.411571
cor38	ZCCHC4	TumorPurity	-0.0501965	0.263056
cor20	FTO	StromalScore	0.330235	3.67986e-14	***
cor110	FTO	ImmuneScore	-0.059828	0.182105
cor29	FTO	ESTIMATEScore	0.143933	0.00126431	**
cor39	FTO	TumorPurity	-0.159126	0.000359107	***
cor30	ALKBH5	StromalScore	0.0594377	0.184979
cor111	ALKBH5	ImmuneScore	-0.0734629	0.101185
cor210	ALKBH5	ESTIMATEScore	-0.0107474	0.81073
cor310	ALKBH5	TumorPurity	-4.47471e-05	0.999204
cor40	HNRNPA2B1	StromalScore	-0.258248	4.80031e-09	***
cor112	HNRNPA2B1	ImmuneScore	-0.102476	0.0220545	*
cor211	HNRNPA2B1	ESTIMATEScore	-0.199821	6.86221e-06	***
cor311	HNRNPA2B1	TumorPurity	0.199659	6.98367e-06	***
cor41	HNRNPC	StromalScore	-0.266905	1.38272e-09	***
cor113	HNRNPC	ImmuneScore	-0.110044	0.0139128	*
cor212	HNRNPC	ESTIMATEScore	-0.208936	2.50623e-06	***
cor312	HNRNPC	TumorPurity	0.198779	7.67767e-06	***
cor42	IGF2BP1	StromalScore	-0.0852052	0.0571677
cor114	IGF2BP1	ImmuneScore	-0.250724	1.36568e-08	***
cor213	IGF2BP1	ESTIMATEScore	-0.192743	1.45449e-05	***
cor313	IGF2BP1	TumorPurity	0.186082	2.8779e-05	***
cor43	IGF2BP2	StromalScore	-0.0693315	0.12193
cor115	IGF2BP2	ImmuneScore	-0.318117	3.38093e-13	***
cor214	IGF2BP2	ESTIMATEScore	-0.223543	4.53444e-07	***
cor314	IGF2BP2	TumorPurity	0.220209	6.76946e-07	***
cor44	IGF2BP3	StromalScore	-0.0488007	0.276577
cor116	IGF2BP3	ImmuneScore	-0.244053	3.35611e-08	***
cor215	IGF2BP3	ESTIMATEScore	-0.16912	0.000147194	***
cor315	IGF2BP3	TumorPurity	0.168434	0.00015674	***
cor45	YTHDC1	StromalScore	-0.234585	1.15012e-07	***
cor117	YTHDC1	ImmuneScore	-0.0877972	0.0499832	*
cor216	YTHDC1	ESTIMATEScore	-0.17842	6.12853e-05	***
cor316	YTHDC1	TumorPurity	0.172724	0.000105373	***
cor46	YTHDC2	StromalScore	-0.0298221	0.506273
cor118	YTHDC2	ImmuneScore	0.169865	0.000137439	***
cor217	YTHDC2	ESTIMATEScore	0.0831523	0.0634479
cor317	YTHDC2	TumorPurity	-0.0816297	0.0684644
cor47	YTHDF1	StromalScore	-0.169367	0.000143887	***
cor119	YTHDF1	ImmuneScore	-0.285668	7.96359e-11	***
cor218	YTHDF1	ESTIMATEScore	-0.258769	4.45998e-09	***
cor318	YTHDF1	TumorPurity	0.255862	6.71212e-09	***
cor48	YTHDF2	StromalScore	-0.2254	3.61762e-07	***
cor120	YTHDF2	ImmuneScore	-0.0688962	0.124296
cor219	YTHDF2	ESTIMATEScore	-0.162394	0.000269787	***
cor319	YTHDF2	TumorPurity	0.162358	0.000270641	***
cor49	YTHDF3	StromalScore	0.157637	0.000408337	***
cor121	YTHDF3	ImmuneScore	0.00750507	0.867187
cor220	YTHDF3	ESTIMATEScore	0.0897904	0.044986	*
cor320	YTHDF3	TumorPurity	-0.0926056	0.0386485	*
